# Supplementary material for: The most common diet results in low reproduction in a generalist seabird
Source: Ecol Evol. 2017 May 20;7(13):4620–9. doi: 10.1002/ece3.3018 (PMC5496544; doi:10.1002/ece3.3018)
Supplement: Supplementary file 1 [file ECE3-7-4620-s001.xlsx]

## Sheet: Sheet1
Characterising Herring Gull prey		Original scores												Resulting Table 1
Group of prey	Typical species [Freq Occ]	Habitat	Distance	Availability	Search time	Pot. filling up time	Indigestable remains	Energy (kJ g-1)	Handling time	Risk	Skills	Competition	Notes	Distance	Availability	Energetic gain	Risk and competition
(1) insects (incl spiders and woodlice)	Coleoptera	Terrestrial	4	3	3	1	5	3	5	5	3	4	weather dependent (swarming)	Short	Moderate	Rather high	Rather Low
(2) polychaetes	Nereis longissima/virens	Sea shore	3	2	2	2	5	2	4	5	2	4	lunar cycles	Moderate	Rather Low	Rather high	Moderate
(3) oligochaetes	Lumbricus terrestris	Terrestrial	4	3	3	1	5	2	5	5	5	5	weather dependent (rain)	Short	Moderate	Moderate	Low
(4) echinoderms	Asterias rubens	Sea shore	3	4	2	2	1	1	1	4	3	4	tidal cycle	Moderate	Moderate	Low	Moderate
(5) coastal bivalves	Mytilus edulis/Ensis directus	Sea shore	4	4	5	3	1	3	4	4	5	3	tidal cycle	Short	High	Moderate	Moderate
(6) intertidal mudflat bivalves	Cerastoderma edule	Mudflats	3	4	3	3	1	3	3	5	4	4	tidal cycle	Moderate	Moderate	Moderate	Moderate
(7) crustaceans	Carcinus maenas	Sea shore	4	4	4	2	1	2	2	5	3	5	tidal cycle	Short	Rather high	Rather Low	Moderate
(8) freshwater fish	Rutilus rutilus	Freshwater	2	5	1	5	3	4	3	4	1	5	specialised skill	Long	Moderate	High	Moderate
(9) fisheries discards	Merlangius merlangus/Pleuronectes platessa	Shelf sea	3	3	4	5	3	4	3	3	2	1	severe competition, fleet presence	Moderate	Moderate	High	Rather high
(10) birds (mostly cannibalistic)	Larus argentatus/fuscus	Colony	5	2	3	3	2	2	1	1	2	2	risk from parental defences	Short	Rather Low	Moderate	High
(11) mammals	Oryctolagus cuniculus	Terrestrial	3	2	1	4	2	4	2	2	3	1	disease risk	Moderate	Low	Rather high	Rather high
(12) domestic refuse	packaging/chicken/bread/pork/foil	Terrestrial	1	5	3	4	4	4	4	1	1	1	disease risk, car traffic, severe competition	Long	Rather high	High	High
(13) plant matter	Zea mays, grain	Terrestrial	3	2	5	1	1	1	5	5	5	4	low nutrition, partial digestion	Moderate	Moderate	Low	Low
				Searching			Intake			Handling
Factors
Competition	Risk	Distance
5 Low, solitary feeding	5 Low, safe environment	5 Short (<5 km)
4 Low, loose flocks	4	4
3 Moderate (interference)	3 Moderate	3 Moderate (10-25 km)
2 High, large flocks	2	2
1 Very high ( fighting, klepto)	1 Very high (hit & run, fights, traffic, bycatch)	1 Long distance (>50 km)
Potential filling up time	Handling time	Availability
5 Quick (large)	5 Trivial	5 Always
4	4	4 Tidal
3 Moderate	3	3 Weather dependent
2	2	2 Unusually (e.g. lunar cycles)
1 Slow (small items)	1 Long, manipulations, swallowing constraints	1 Rare occasions
Energy (kJ g-1)	Skills	Search time
5 High (>10 kJ)	5 Low	5 Low (predictable)
4 Seasonally high	4	4
3 Variable / moderate (~6 kJ)	3 Variable / moderate	3 Variable
2	2	2
1 Low (<4 kJ)	5 High (e.g. manoeuvrability, killing)	1 Long (unpredictable/difficult)
Indigestable remains
5 Nothing, or marginally
4 Small excretion through pellets
3 Fish bone/ bone pellet
2 Carapax pellet / bone and fur pellet
1 Shells to be excreted/largely indegstible prey
References of key documents regarding to calorific values of prey items
Camphuysen C.J. & P.A. Henderson 2017. North sea fish and their remains. Royal Netherlands Institute for Sea Research & Pisces Conservation Ltd, Texel, The Netherlands.
Croxall J.P. & Prince P.A. 1982. Calorific content of squid (Mollusca: Cephalopoda. Brit. Anterct. Surv. Bull 55: 27-31.
Dunn E.H. & Brisbin I.L. 1980. Age-specific changes in the major body components and calorific values of Herring Gull chicks. Condor 82: 398-401.
Elwertowski J., Giedz M. & Maciejczyk J. 1974. Changes of fat content in Baltic Sprat during the past 25 years. ICES C.M. 1974/H: 148: 36-40.
Ford H.A. & D.C. Paton 1975. The value of insects and nectar to honeyeaters. Emu 76: 83-84.
Golley F.B. 1961. Energy values of ecological materials. Ecology 42: 581-584.
Groot, S.J. de, Dijkema R. & Redant F. 1988. Vis-, schelp- en schaaldieren. Het Spectrum, Utrecht.
Harris M.P. & Wanless S. 1985. Fish fed to young Guillemots, Uria aalge, and used in display on the Isle of May, Scotland. J.Zool., Lond. (A) 207: 441-458.
Hislop J.R.G., Harris M.P. & J.G.M. Smith 1991. Variation in the calorific value and total energy content of the lesser sandeel (Ammodytes marinus) and other fish preyed on by seabirds. J.Zool., Lond. 224: 501-517.
Hunt G.L. 1972. Influence of food distribution and human disturbance on the reproductive success of Herring Gulls. Ecology 53: 1051-1061.
Kemper J. 1995. Role of the Three-spined Stickleback Gasterosteus aculeatus L. in the food ecology of the Spoonbill Platalea leucorodia. Behaviour 132: 15-16.
Kloppmann M., Ehrich S. & Karl H. 2007. Die Große Schlangennadel als Nahrung für Seevögel. Seevögel 28: 18-24.
Massias A. & Becker P. 1990. Nutritive value of food and growth in Common Tern Sterna hirundo chicks. Orn. Scand. 21: 187-194.
Pedersen J. & J.R.G. Hislo 2001. Seasonal variations in the energy density of fishes in the North Sea. J. Fish Biol. 59: 380 - 389.
Percy J.A. & Fife F.J. 1981. The biochemical composition and energy content of arctic marine macrozooplankton. Arctic 34: 307-313.
Spitz J., E. Mourock, V. Schoen & V. Ridoux 2010. Proximate composition and energy content of forage species from the Bay of Biscay: high- or low-quality food?. ICES J. Mar. Sc. 53: 909-915.
Vermeer K. & Devito K. 1986. Size, caloric content, and association of prey fishes in meals of nestling Rhinoceros Auklets. Murrelet 67: 1-9.
